# Supplementary material for: Cross-Species Genome-Wide Analysis Reveals Molecular and Functional Diversity of the Unconventional Interferon-ω Subtype
Source: Front Immunol. 2019 Jun 25;10:1431. doi: 10.3389/fimmu.2019.01431 (PMC6603160; doi:10.3389/fimmu.2019.01431)
Supplement: Supplementary file 1 [file Data_Sheet_1.xlsx]

## Sheet: Cross-Species Stat
Supplemental Sheet 1: Statistis of sross-species IFN genes/pseudogenes in current genome assemblies.
		IFNPhi	IFN-I:	(Intron-C*	Intronless	IFN Subtype	IFNA**	IFNB	IFND	IFNE	IFNK	IFNW	IFNT	IFNZ)	(total)	IFN-I(P)	IFN-III	(Intron-C*	Intronless	IFNL1	IFNL2	IFNL3	IFNL4		IFN-III(P)	Total
Fish	C. milii	2		2	0	1	na	na	na	na	na	na	na	na	2		na									2
	L. chalumnae	2		2	0	1	na	na	na	na	na	na	na	na	2		na									2
	D. rerio	4		4	0	1	na	na	na	na	na	na	na	na	4		na									4
	S. salar	6		6	0	1	na	na	na	na	na	na	na	na	6		na									6
Amphibian	X. laevis		29 (7IFN, 22X=5Grp)	7	22	6	na	na	na	na	na	na	na	na	29	7	11(9IFNL, 2X)	9	2	na	na	na	na	11	1	40(6)
	X. tropicalis		43 (7 IFN, 36X=4Grp)	7	36	5	na	na	na	na	na	na	na	na	43	3	7 (6 IFNL, 1X)	6	1	na	na	na	na	7	1	50(4)
Reptile	A. carolinensis		8 (3b, 2k, 1w)	6	2	3	0	4	0	0	3	1	0	0	8		1 (L3)	1	0	0	0	1	0	1		7
	C. picta		8(3a, 3b, 2k)	0	8	3	3	3	0	0	2	0	0	0	8		1 (L2)	1	0	0	1	0	0	1		9
	P. sinensis		6 (1b, 3e, 2k)	0	6	3	0	1	0	3	2	0	0	0	6		3 (2L3, 1L2)	3	0	0	1	1	0	2		9
Bird	F. albicollis		3 (1a, 1b, 1w/b/k)	1	2	3	1	1	0	0	1	0	0	0	3											3
	T. guttata		2 (1a, 1b/w/k)	0	2	2	1	1	0	0	0	0	0	0	2		1 (1L3)	1	0	0	0	1	0	1		3
	A. chrysaetos		3 (1a, 1e, 1w/b/k)	2	1	3	1	1	0	0	1	0	0	0	3		1 (1L3)	1	0	0	0	1	0	1		4
	M. gallopavo		9 (7a, 1b, 1k)	1	8	3	7	1	0	0	1	0	0	0	9		1 (1L3)	1	0	0	0	1	0	1		10
	Gallus gallus		13 (11a, 1b, 1k)	4	9	3	11	1	0	0	1	0	0	0	13	1	1 (1L3)	1	0	0	0	1	0	1		14(1)
Mammalian
Monotremes	O. anatinus		7 (4a, 2b, 1k)	0	7	3	4	2	0	0	1	0	0	0	7	2	2 (1L3, 1L4)	2	0	0	0	1	1	2		9(2)
Marsupials	M. domestica		9 (7a, 1b, 1k)	0	9	3	7	1	0	0	1	0	0	0	9	1	1 (1L3)	1	0	0	0	1	0	1		10(1)
Afrotheria	E. europaeus		12(2a, 1b, 1e, 1k, 7w)	0	12	5	2	1	0	1	1	7	0	0	12		5(1L1, 2L3, 2L4)	5	0	1	0	2	2	5		17
	L. africana		16(6a, 1b, 1e, 1k, 7w)	2	14	5	6	1	0	1	1	7	0	0	16	4	7	7	0	0	0	4	3	7		23(4)
Xenartha	D. novemcinctus		17(8a, 1b, 1e, 1k, 6w)	0	17	5	8	1	0	1	1	6	0	0	17	5	2 (1L1, 1L3)	2	0	1	0	1	0	2	1	20(6)
Cetartiodactyls	C. bactrianus		14(6a, 1b, 1e, 1k, 4w, 1t)	2	12	6	6	1	0	1	1	4	1	0	14		4(2L1, 2L3)	3	1	2	0	2	0	4		18
	C. ferus		14(6a, 1b, 1e, 1k, 5w)	3	11	5	6	1	0	1	1	5	0	0	14	3	3(2L1, 1L3)	2	1	2	0	1	0	3		17(3)
	C. dromedarius		12(5a, 1b, 1e, 1k, 4w)	2	10	5	5	1	0	1	1	4	0	0	12		5(2L1,3L3)	4	1	2	0	3	0	5		17
	Ovis aries		21(7a, 4b, 1e, 1k, 5w, 3t)	1	20	6	7	4	0	1	1	5	3	0	21	6	4(2L3, 2L4)	4	0	0	0	2	2	4		25(6)
	Equus caballus		24(9a, 4b, 3d, 1e, 1k, 6w)	0	24	6	9	4	3	1	1	6	0	0	24	5	5(2L1, 2L3, 1L4)	4	1	2	0	2	1	5	1	29(6)
	Bos mutus		27(8a, 4b, 1e, 1k, 11w, 2t)	4	23	6	8	4	0	1	1	11	2	0	27	24	5(2L1, 1L3, 2L4)	5	0	2	0	1	2	5		32(24)
	Bos indicus		46(11a, 5b, 1e, 1k,25w,3t)	0	46	6	11	5	0	1	1	25	3	0	46	16	1(1L3)	1	0	0	0	1	0	1	1	47(17)
	Bos taurus		55(20a, 8b, 1e, 1k, 21w, 4t)	1	54	6	20	8	0	1	1	21	4	0	55	13	5 (1L1, 2L3, 2L4)	4	1	1	0	2	2	5		60(13)
	Sus scrofa		57(26a, 1b,16d,1e,1k,12w)	0	57	6	26	1	16	1	1	12	0	0	57	16	3(1L1, 1L3, 1L4)	2	1	1	0	1	1	3		60(16)
Carnivores	Panthera tigris		6(1a, 1b, 1e, 1k, 2w)	1	5	5	1	1	0	1	1	2	0	0	6		4(2L1, 2L3)	3	1	2	0	2	0	4		10
	A. melanoleuca		10(5a, 1b, 1e, 1k, 2w)	0	10	5	5	1	0	1	1	2	0	0	10	1	5(2L1, 2L3, 1L4)	4	1	2	0	2	1	5	1	15(2)
	Canis familiaris		14(11a, 1b, 1e, 1k)	1	13	4	11	1	0	1	1	0	0	0	14		4(2L1,1L3, 1L4)	3	1	2	0	1	1	4		18
	Felis catus		14(6a, 1b, 1e, 1k, 5w)	1	13	5	6	1	0	1	1	5	0	0	14		5(2L1, 2L3, 1L4)	4	1	2	0	2	1	5		19
Chiroptera	Eptesicus fuscus		6(1a, 1b, 1e, 1k, 2w)	1	5	5	1	1	0	1	1	2	0	0	6		3(2L1, 1L3)	3	0	2	0	1	0	3		9
	Myotis brandtii		8(1a, 1b, 1e, 1k, 4w)	2	6	5	1	1	0	1	1	4	0	0	8		5(4L3, 1L4)	2	3	0	0	4	1	5	1	13(1)
	Myotis davidii		8(3a, 1b, 1e, 1k, 2w)	4	4	5	3	1	0	1	1	2	0	0	8		5(1L2, 3L3, 1L4)	5	0	0	1	3	1	5		13
	Pteropus alecto		8(1a, 1b, 1e, 1k, 4w)	3	5	5	1	1	0	1	1	4	0	0	8	1	4(1L1, 2L3, 1L4)	4	0	1	0	2	1	4	1	12(2)
	P. vampyrus		17(4a, 1b, 1e, 1k, 6w, 4t)	2	15	6	4	1	0	1	1	6	4	0	17	5	2(1L3, 1L4)	2	0	0	0	1	1	2	1	19(6)
	Myotis lucifugus		19(1b, 1e, 1k, 16w)	2	17	4	0	1	0	1	1	16	0	0	19	2	7(5L3, 2L4)	5	2	0	0	5	2	7	2	26(4)
Insectivores	C. cristata		6 (1b, 1e, 1k, 3w)	0	6	4	0	1	0	1	1	3	0	0	6		4 (2L1, 1L3, 1L4)	3	1	2	0	1	1	4		10
	C. asiatica		9 (1b, 1e, 7w)	1	8	3	0	1	0	1	0	7	0	0	9	3	3 (1L1, 1L3, 1L4)	3	0	1	0	1	1	3		12(3)
	Sorex araneus		9 (1a, 1b, 1e, 1k, 5w)	6	3	5	1	1	0	1	1	5	0	0	9		6(5L3, 1L4)	6	0	0	0	5	1	6		15
Rodents	H. glaber		4(1a, 1b, 1e, 1k)	2	2	4	1	1	0	1	1	0	0	0	4		4(2L2, 1L3, 1L4)	4	0	0	2	1	1	4		8
	F. damarensis		4(1a, 1b, 1e, 1k)	2	2	4	1	1	0	1	1	0	0	0	4		4(1L1, 1L2, 2L3)	4	0	1	1	2	0	4		8
	M. ochrogaster		10 (7a, 1b, 1e, 1k)	0	10	4	7	1	0	1	1	0	0	0	10		2(2L2)	1	1	0	2	0	0	2		12
	R. norvegicus		16(13a, 1b, 1e, 1k)	1	15	4	13	1	0	1	1	0	0	0	16	3	1 (L3)	1	0	0	0	1	0	1	1	17(4)
	C. griseus		18(15a, 1b, 1e, 1k)	3	15	4	15	1	0	1	1	0	0	0	18	4	3(3L2)	2	1	0	3	0	0	3		21
	Mus musculus		30 (12a, 1b, 1e, 1k, 15z)	0	30	5	12	1	0	1	1	0	0	15	30	4	2(1L2, 1L3)	2	0	0	1	1	0	2	2	32(6)
Primates	A. nancymaae		11(6a, 1b, 1e, 1k, 2w)	0	11	5	6	1	0	1	1	2	0	0	11	2	3 (1L1, 1L3, 1L4)	3	0	1	0	1	1	3	1	14(3)
	Gorilla gorilla		14(10a, 1b, 1e, 1k, 1w)	0	14	5	10	1	0	1	1	1	0	0	14	6	2 (L1, L2)	2	0	1	1	0	0	2		16(6)
	C. jacchus		14(10a, 1b, 1e, 1k, 1w)	0	14	5	10	1	0	1	1	1	0	0	14	2	3(L1, L2, L4)	3	0	1	1	0	1	3	1	17(3)
	C. sabaeus		13(9a, 1b, 1e, 1k, 1w)	0	13	5	9	1	0	1	1	1	0	0	13	4	4(L1, 2L3, L4)	4	0	1	0	2	1	4	1	17(4)
	N. leucogenys		15(11a, 1b, 1e, 1k, 1w)	0	15	5	11	1	0	1	1	1	0	0	15	4	5(L1, L2, 2L3, L4)	5	0	1	1	2	1	5		20(4)
	Homo sapiens		17(13a, 1b, 1e, 1k, 1w)	0	17	5	13	1	0	1	1	1	0	0	17	9	4(L1, L2, L3, L4)	4	0	1	1	1	1	4	2	21(11)
	M. mulatta		19(15a, 1b, 1e, 1k, 1w)	0	19	5	15	1	0	1	1	1	0	0	19	4	3(L1, L2, L3)	3	0	1	1	1	0	3		22(4)
	Papio anubis		18(14a, 1b, 1e, 1k, 1w)	0	18	5	14	1	0	1	1	1	0	0	18	5	4(L1, 2L3, L4)	4	0	1	0	2	1	4	1	22(6)
	Pan troglodytes		19(15a, 1b, 1e, 1k, 1w)	0	19	5	15	1	0	1	1	1	0	0	19	9	3(L1, L3, L4)	3	0	1	0	1	1	3		22(9)
	Pongo abelii		20(16a, 1b, 1e, 1k, 1w)	0	20	5	16	1	0	1	1	1	0	0	20	14	4(L1,2L3,L4)	4	0	1	0	2	1	4	1	24(15)
	M. fascicularis		19(15a, 1b, 1e, 1k, 1w)	0	19	5	15	1	0	1	1	1	0	0	19	4	6(L1,2L2, L3,2L4)	6	0	1	2	1	2	6		25(4)
* Generally 4 introns before reptile and 1 intron after reptiles.
** Include IFNAW or IFN-mu)

## Sheet: Primers
Supplemental Sheet 2: Primer sequences used in this study for RT-PCR and gene cloning
Primers
h (human); mk (monkey); s (pig); m (mouse);
h/mkCASP1-F: CTT CCT TTC CAG CTC CTC AGG
h/mkCASP1-R: TGC GGC TTG ACT TGT CCA TT
sCASP1-F: AGAACATGCCTGGTCCTGTG
sCASP1-R: AGTCACTCTTTCGGCAGTGG
mCASP1-F: GGACTGACTGGGACCCTCAA
mCASP1-R: GGCAAGACGTGTACGAGTGG
h/mkISG15-F: ATG TCG GTG TCA GAG CTG AAG
h/mkISG15-R: TCC TCA CCA GGA TGC TCA GA
sISG15-F: GGG TAG GGA ACT GAA GGT GAA G
sISG15-R: GCT TTG CAC CAT CAA CAG GAC
mISG15-F: GGTGTCCGTGACTAACTCCAT
mISG15-R: TGGAAAGGGTAAGACCGTCCT
h/mk/sPLSCR1-F: TAG AAA TCC AAG CTC CTC CTG G
h/mk/sPLSCR1-R: TGC ASA CAA CAC ATG GAC CA
mPLSCR1-F: GTTGGTCCGTGTGTTGTGTG
mPLSCR1-R: ACATCCAGGTCTAGCGGGAA
h/mkIL11-F: ACATGAACTGTGTTTGCCGC
h/mk/sIL11-R: CCG TCA GCT GGG AAT TTG TC
sIL11-F: GTC CTG GTC GCA CTA AGC C
mIL11-F: CTCCTAACCCGATCCCTCCT
mIL11-R: GCCGGAGGTAGGACATCAAG
h/mk/sIRF1-F: CACACAGGCCGATACAAAGC
h/mk/sIRF1-R: CCCTTGTTCCTGCTCTGGTC
mIRF1-F: TGAGGAAGGGAAGATAGCCGAA
mIRF1-R: TGTTGTATGCCTATCCCAATGTCC
h/mkTNFRSF10A-F: GCAAATGGAAAGCCAGGAGC
h/mkTNFRSF10A-R: AGGAGTYAAAGGGCACGATG
sTNFRSF10A-F: CCTCACGGGAAGCAGAACAT
sTNFRSF10A-R: TCACAAGGCACGATGTTGGA
mTNFRSF10A-F: ATGGTGATTTGCATAGTGCTCC
mTNFRSF10A-R: GCAAGCAGGGTCTGTTCAAGA
mACTB-F: AGTGTGACGTTGACATCCGT
mACTB-R: TGCTAGGAGCCAGAGCAGTA
sACTB-F: TCGCCGACAGGATGCAGAAGGA
sACTB-R: AGGTGGACAGCGAGGCCAGGAT
